# Supplementary material for: Single-Cell Kinetic Modeling of β-Lapachone Metabolism in Head and Neck Squamous Cell Carcinoma
Source: Antioxidants (Basel). 2023 Mar 17;12(3):741. doi: 10.3390/antiox12030741 (PMC10045120; doi:10.3390/antiox12030741)
Supplement: Supplementary file 1 [file antioxidants-12-00741-s001.zip]

Archive with 2 entries (2 files):
- supplementary Table S1.xlsx
- supplementary Table S2.xlsx
